# Supplementary material for: Immunogenicity and efficacy of vaccine boosters against SARS-CoV-2 Omicron subvariant BA.5 in male Syrian hamsters
Source: Nat Commun. 2023 Jul 17;14:4260. doi: 10.1038/s41467-023-40033-2 (PMC10352277; doi:10.1038/s41467-023-40033-2)
Supplement: Supplementary file 4 — Source Data [file 41467_2023_40033_MOESM4_ESM.xlsx]

## Sheet: Fig 1
Days post vaccination (dpv)	Neutralazing antibodies (PRNT50) against USA_WA1/20 - Geometric mean titer (GMT) and 95%CI			Fold change (p value)			Binding antibodies (AUC) against USA_WA1/20 - Geometric mean titer (GMT) and 95%CI			Fold change (p value)			Fraction and percentage (%) of animals seroconverted
	Ad26.COV2.S (1 dose - 1010vp)	Ad26.COV2.S (1 dose - 108vp)	BNT162b2 (2 doses - 5μg/each)	Ad26.COV2.S (1 dose - 1010vp)	Ad26.COV2.S (1 dose - 1010vp)	Ad26.COV2.S (1 dose - 108vp)	Ad26.COV2.S (1 dose - 1010vp)	Ad26.COV2.S (1 dose - 108vp)	BNT162b2 (2 doses - 5μg/each)	Ad26.COV2.S (1 dose - 1010vp)	Ad26.COV2.S (1 dose - 1010vp)	Ad26.COV2.S (1 dose - 108vp)	Ad26.COV2.S (1 dose - 1010vp)	Ad26.COV2.S (1 dose - 108vp)	BNT162b2 (2 doses - 5μg/each)
				vs	vs	vs				vs	vs	vs
				Ad26.COV2.S (1 dose - 108vp)	BNT162b2 (2 doses - 5 μg/each)	BNT162b2 (2 doses - 5 μg/each)				Ad26.COV2.S (1 dose - 108vp)	BNT162b2 (2 doses - 5 μg/each)	BNT162b2 (2 doses - 5 μg/each)
0	10 (10-10)	10 (10-10)	10 (10-10)	1.0 (N/A)	1.0 (N/A)	1.0 (N/A)	73 (50-105)	55 (30-100)	55 (37-81)	1.3 (0.9917)	1.3 (0.8091)	1.0 (0.8097)	N/A	N/A	N/A
28	197 (146-266)	106 (78-143)	65 (40-105)	1.9 (0.0363)	3.0 (0.0282)	1.6 (0.9160)	10183 (8700-11919)	9617 (8389-11026)	4572 (3573-5851)	1.1 (0.7822)	2.2 (<0.0001)	2.1 (0.0002)	20/20 (100)	20/20 (100)	20/20 (100)
56	368 (286-471)	139 (109-179)	37 (26-53)	2.6 (<0.0001)	9.8 (<0.0001)	3.7 (0.0023)	15391 (13393-17688)	9488 (8574-10498)	2667 (1928-3687)	1.6 (<0.0001)	5.8 (<0.0001)	3.6 (<0.0001)	20/20 (100)	20/20 (100)	20/20 (100)
84	299 (226-394)	130 (100-168)	34 (24-48)	2.3 (0.0009)	8.6 (<0.0001)	3.7 (0.0001)	12029 (9743-14853)	9093 (8220-10060)	1881 (1444-2450)	1.3 (0.0359)	6.4 (<0.0001)	4.8 (0.0001)	20/20 (100)	20/20 (100)	20/20 (100)
112	211 (156-286)	121 (97-151)	28 (19-41)	1.7 (0.0158)	6.5 (<0.0001)	3.7 (0.0006)	11978 (11025-13013)	8779 (7450-10344)	1082 (658-1778)	1.4 (0.0088)	11.1 (<0.0001)	8.1 (<0.0001)	20/20 (100)	20/20 (100)	18/20 (90)
140	197 (146-266)	113 (86-148)	21 (15-31)	1.7 (0.0050)	7.2 (<0.0001)	4.1 (0.0002)	11415 (9472-13757)	6400 (4946-8282)	763 (408-1429)	1.8 (0.0001)	15.0 (<0.0001)	8.4 (<0.0001)	20/20 (100)	20/20 (100)	12/20 (60)
168	178 (158-200)	95 (72-125)	21 (16-29)	1.9 (0.0092)	8.3 (<0.0001)	4.4 (0.0003)	11425 (9650-13527)	4726 (4101-5447)	749 (491-1144)	2.4 (<0.0001)	15.2 (<0.0001)	6.3 (<0.0001)	20/20 (100)	20/20 (100)	12/20 (60)
196	144 (113-184)	83 (66-103)	17 (11-27)	1.7 (0.0042)	8.3 (<0.0001)	4.8 (<0.0001)	10433 (8733-12465)	4404 (3854-5032)	827 (524-1305)	2.4 (<0.0001)	12.6 (<0.0001)	5.3 (<0.0001)	20/20 (100)	20/20 (100)	6/10 (60)
252	139 (111-175)	70 (56-87)	15 (09-24)	2.0 (0.0005)	9.2 (<0.0001)	4.6 (<0.0001)	9952 (8648-11452)	3768 (3166-4484)	712 (371-1367)	2.6 (<0.0001)	14.0 (<0.0001)	5.3 (<0.0001)	20/20 (100)	20/20 (100)	3/10 (30)

## Sheet: Fig 2
Prime	Booster	Hamster ID (ear tag)	Neutralizing antibodies (FRNT50) titers against BA.5
			Days post-vaccination (dpv)
			168 (pre-boost)	196 (1mo post-boost)	251 (pre-challenge)
PBS	PBS	4400	10	10	10
		4401	10	10	10
		4402	10	10	10
		4403	10	10	10
		4404	10	10	10
		4405	10	10	10
		4406	10	10	10
		4407	10	10	10
		4408	10	10	10
		4409	10	10	10
		4410	10	10	10
		4411	10	10	10
		4412	10	10	10
		4413	10	10	10
		4414	10	10	10
		4415	10	10	10
		4416	10	10	10
		4417	10	10	10
		4418	10	10	10
		4419	10	10	10
		4420	10	10	10
		4421	10	10	10
		4422	10	10	10
		4423	10	10	10
		4424	10	10	10
		4425	10	10	10
		4426	10	10	10
		4427	10	10	10
		4428	10	10	10
		4429	10	10	10
		4529	10	10	10
		4530	10	10	10
		4531	10	10	10
		4532	10	10	10
		4533	10	10	10
		4534	10	10	10
		4535	10	10	10
		4536	10	10	10
		4537	10	10	10
		4538	10	10	10
		4539	10	10	10
		4540	10	10	10
		4541	10	10	10
		4542	10	10	10
		4543	10	10	10
		4544	10	10	10
		4545	10	10	10
		4546	10	10	10
		4547	10	10	10
		4548	10	10	10
		4549	10	10	10
		4550	10	10	10
		4551	10	10	10
		4552	10	10	10
		4553	10	10	10
		4554	10	10	10
		4555	10	10	10
		4556	10	10	10
		4557	10	10	10
Ad26.COV2.S (10^10 vp)	PBS	4430	20	20	20
		4431	80	80	80
		4432	40	20	20
		4433	10	10	10
		4434	40	40	40
		4435	40	40	40
		4436	40	40	40
		4437	40	40	20
		4438	320	320	320
		4439	10	10	10
		4440	40	20	20
		4441	20	20	20
		4442	80	80	80
		4443	20	20	20
Ad26.COV2.S (10^10 vp)	mRNA-1273 (0.5 μg)	4444	10	10	10
		4445	10	20	20
		4446	80	80	80
		4447	40	40	40
		4448	10	80	80
		4449	10	20	20
		4450	160	40	40
		4451	320	320	320
		4452	20	40	80
		4453	20	80	40
		4454	20	40	20
		4455	20	20	20
Ad26.COV2.S (10^10 vp)	NVX-CoV2373 (1 μg rS/15 ug Matrix-M)	4456	640	640	1280
		4457	10	10	10
		4458	40	160	80
		4459	10	10	10
		4460	10	40	20
		4461	10	80	20
		4462	20	40	40
		4463	10	80	80
		4464	10	40	40
		4465	160	640	320
		4466	80	320	640
		4467	80	80	40
Ad26.COV2.S (10^10 vp)	Ad26.COV2.S (10^8 vp)	4468	20	80	40
		4469	160	160	80
		4470	80	160	160
		4471	10	10	10
		4472	10	10	10
		4473	20	20	20
		4474	20	20	10
		4475	10	10	10
		4476	10	10	20
		4477	20	20	20
		4478	160	160	160
		4479	20	20	10
Ad26.COV2.S (10^8 vp)	PBS	4480	80	80	80
		4481	10	10	10
		4482	10	10	10
		4483	40	40	40
		4484	20	20	20
		4485	20	20	10
		4486	80	80	80
		4487	10	10	10
		4488	20	20	20
		4489	10	10	10
		4490	20	40	20
		4491	320	320	160
		4492	10	10	10
Ad26.COV2.S (10^8 vp)	mRNA-1273 (0.5 μg)	4493	10	10	10
		4494	10	20	20
		4495	20	80	80
		4496	10	40	20
		4497	320	640	320
		4498	10	10	10
		4499	10	10	10
		4500	10	40	40
		4501	10	10	10
		4502	10	10	10
		4503	20	80	160
		4504	10	10	10
Ad26.COV2.S (10^8 vp)	NVX-CoV2373 (1 μg rS/15 ug Matrix-M)	4505	10	80	320
		4506	10	10	10
		4507	10	10	10
		4508	10	10	10
		4509	10	40	40
		4510	10	80	40
		4511	40	160	80
		4512	80	640	640
		4513	10	40	40
		4514	10	80	80
		4515	10	40	40
		4516	10	80	80
Ad26.COV2.S (10^8 vp)	Ad26.COV2.S (10^8 vp)	4517	10	10	10
		4518	10	20	10
		4519	10	10	10
		4520	10	20	40
		4521	640	640	640
		4522	10	40	20
		4523	10	10	10
		4524	160	320	320
		4525	40	80	40
		4526	10	20	20
		4527	10	10	10
		4528	10	10	20
BNT162b2 (5 μg)	PBS	4559	10	10	10
		4560	10	10	10
		4561	10	10	10
		4562	10	10	10
		4563	10	10	10
		4564	10	10	10
		4565	10	10	10
		4566	10	20	10
		4567	10	10	10
		4568	10	10	10
		4569	10	10	10
		4570	10	10	10
		4571	10	10	10
		4572	10	10	10
BNT162b2 (5 μg)	mRNA-1273 (0.5 μg)	4573	10	20	10
		4574	10	10	10
		4575	10	10	10
		4576	10	80	40
		4577	10	10	80
		4578	10	10	10
		4579	20	80	40
		4580	20	20	10
		4581	10	10	10
		4582	10	10	10
		4583	10	20	20
		4584	10	10	10
BNT162b2 (5 μg)	NVX-CoV2373 (1 μg rS/15 ug Matrix-M)	4585	10	80	80
		4586	10	20	40
		4587	10	20	10
		4588	10	10	10
		4589	10	20	10
		4590	10	20	40
		4591	10	80	160
		4592	20	20	20
		4593	10	40	80
		4594	10	320	160
		4595	10	20	40
		4596	10	20	10
BNT162b2 (5 μg)	BNT162b2 (0.5 μg)	4597	10	10	10
		4598	10	10	10
		4599	10	10	10
		4600	10	40	20
		4601	10	10	10
		4602	10	10	10
		4603	20	40	20
		4604	20	40	20
		4605	10	10	10
		4606	10	10	10
		4607	10	20	10
		4608	10	10	10

## Sheet: Fig 3b
Information						Days post-infection (dpi)
Vaccination regimen		Hamster ID (ear tag)	Challenge	Harvest	90% weight cut-off (g)	0			1			2			3			4
Prime	Booster					Weight (g)	Signs	Score	Weight (g)	Signs	Score	Weight (g)	Signs	Score	Weight (g)	Signs	Score	Weight (g)	Signs	Score
PBS	PBS	4400	PBS	2 dpi	161.37	179.3	BAR	1	180.2	BAR	1	181.3	BAR	1	-	-	-	-	-	-
		4401			150.03	166.7	BAR	1	168.5	BAR	1	167.8	BAR	1	-	-	-	-	-	-
		4402			168.12	186.8	BAR	1	188.2	BAR	1	187.9	BAR	1	-	-	-	-	-	-
		4403			169.38	188.2	BAR	1	188.7	BAR	1	188.7	BAR	1	-	-	-	-	-	-
		4404			144.36	160.4	BAR	1	161.2	BAR	1	160.8	BAR	1	-	-	-	-	-	-
		4405			174.51	193.9	BAR	1	194.5	BAR	1	194.8	BAR	1	-	-	-	-	-	-
		4406			173.88	193.2	BAR	1	192.4	BAR	1	193.4	BAR	1	-	-	-	-	-	-
		4407	PBS	4 dpi	149.85	166.5	BAR	1	165.9	BAR	1	165.9	BAR	1	168.1	BAR	1	166.8	BAR	1
		4408			131.04	145.6	BAR	1	145.7	BAR	1	146.8	BAR	1	146.8	BAR	1	145.8	BAR	1
		4409			148.05	164.5	BAR	1	161.3	BAR	1	161.8	BAR	1	161.7	BAR	1	162	BAR	1
		4410			140.67	156.3	BAR	1	156.9	BAR	1	158.3	BAR	1	158.8	BAR	1	158.1	BAR	1
		4411			134.91	149.9	BAR	1	150.3	BAR	1	151.2	BAR	1	150.8	BAR	1	148.7	BAR	1
		4412			180.81	200.9	BAR	1	199.7	BAR	1	201	BAR	1	201.4	BAR	1	199.8	BAR	1
		4413			154.44	171.6	BAR	1	171.9	BAR	1	172.1	BAR	1	172.5	BAR	1	174.2	BAR	1
		4414			134.64	149.6	BAR	1	150.4	BAR	1	149.4	BAR	1	150	BAR	1	150.1	BAR	1
		4415	BA.5	2 dpi	149.22	165.8	BAR	1	165.9	BAR	1	163.5	BAR	1	-	-	-	-	-	-
		4416			155.43	172.7	BAR	1	173.7	BAR	1	171	BAR	1	-	-	-	-	-	-
		4417			153.9	171	BAR	1	170.6	BAR	1	169.2	BAR	1	-	-	-	-	-	-
		4418			173.97	193.3	BAR	1	191.9	BAR	1	189.1	BAR	1	-	-	-	-	-	-
		4419			163.53	181.7	BAR	1	182.5	BAR	1	180.4	BAR	1	-	-	-	-	-	-
		4420			155.52	172.8	BAR	1	173.6	BAR	1	172.2	BAR	1	-	-	-	-	-	-
		4421			160.2	178	BAR	1	176.7	BAR	1	175.6	BAR	1	-	-	-	-	-	-
		4422	BA.5	4 dpi	138.69	154.1	BAR	1	154.7	BAR	1	152.8	BAR	1	151.2	BAR	1	151.7	BAR	1
		4423			174.51	193.9	BAR	1	193	BAR	1	192.6	BAR	1	190.6	BAR	1	185	BAR	1
		4424			162.09	180.1	BAR	1	180.3	BAR	1	178.7	BAR	1	177.7	BAR	1	176.6	BAR	1
		4425			164.16	182.4	BAR	1	182.2	BAR	1	180.4	BAR	1	178.9	BAR	1	175.8	BAR	1
		4426			136.08	151.2	BAR	1	152.2	BAR	1	149.2	BAR	1	147.3	BAR	1	142.8	BAR	1
		4427			154.26	171.4	BAR	1	169.7	BAR	1	168	BAR	1	167.9	BAR	1	167.4	BAR	1
		4428			138.51	153.9	BAR	1	153.3	BAR	1	153.3	BAR	1	152.5	BAR	1	153.6	BAR	1
		4429			116.37	129.3	BAR	1	130.6	BAR	1	128.8	BAR	1	127.9	BAR	1	125.1	BAR	1
Ad26.COV2.S (10^10 vp)	PBS	4529	BA.5	2 dpi	135.54	150.6	BAR	1	151.3	BAR	1	149.4	BAR	1	-	-	-	-	-	-
		4530			147.42	163.8	BAR	1	164.3	BAR	1	162.6	BAR	1	-	-	-	-	-	-
		4531			163.26	181.4	BAR	1	180.9	BAR	1	178.3	BAR	1	-	-	-	-	-	-
		4532			138.96	154.4	BAR	1	154.9	BAR	1	152.6	BAR	1	-	-	-	-	-	-
		4533			130.68	145.2	BAR	1	145.3	BAR	1	142.9	BAR	1	-	-	-	-	-	-
		4534			132.48	147.2	BAR	1	147.9	BAR	1	145.1	BAR	1	-	-	-	-	-	-
		4535			142.2	158	BAR	1	160.3	BAR	1	157	BAR	1	-	-	-	-	-	-
		4536	BA.5	4 dpi	170.55	189.5	BAR	1	190.2	BAR	1	187.5	BAR	1	188.7	BAR	1	188.3	BAR	1
		4537			146.61	162.9	BAR	1	162.4	BAR	1	161.2	BAR	1	162.6	BAR	1	161	BAR	1
		4538			157.05	174.5	BAR	1	173.5	BAR	1	171.6	BAR	1	172	BAR	1	172.1	BAR	1
		4539			122.4	136	BAR	1	140	BAR	1	138.4	BAR	1	138.8	BAR	1	139.3	BAR	1
		4540			127.08	141.2	BAR	1	142.1	BAR	1	141.7	BAR	1	141.3	BAR	1	142.9	BAR	1
		4541			132.84	147.6	BAR	1	147.6	BAR	1	146	BAR	1	146.1	BAR	1	146	BAR	1
		4542			136.26	151.4	BAR	1	151.2	BAR	1	148.8	BAR	1	150	BAR	1	150.7	BAR	1
Ad26.COV2.S (10^10 vp)	mRNA-1273 (0.5 μg)	4543	BA.5	2 dpi	129.96	144.4	BAR	1	143.6	BAR	1	143	BAR	1	-	-	-	-	-	-
		4544			162.54	180.6	BAR	1	181.5	BAR	1	180.4	BAR	1	-	-	-	-	-	-
		4545			177.93	197.7	BAR	1	197.2	BAR	1	195.6	BAR	1	-	-	-	-	-	-
		4546			170.01	188.9	BAR	1	188.6	BAR	1	187.4	BAR	1	-	-	-	-	-	-
		4547			139.77	155.3	BAR	1	155.5	BAR	1	154.4	BAR	1	-	-	-	-	-	-
		4548			141.12	156.8	BAR	1	155.2	BAR	1	155.8	BAR	1	-	-	-	-	-	-
		4549	BA.5	4 dpi	132.21	146.9	BAR	1	146.2	BAR	1	145.2	BAR	1	146	BAR	1	145.5	BAR	1
		4550			137.34	152.6	BAR	1	152.6	BAR	1	151.7	BAR	1	152.4	BAR	1	152	BAR	1
		4551			170.64	189.6	BAR	1	189.4	BAR	1	187.8	BAR	1	191	BAR	1	191.4	BAR	1
		4552			156.24	173.6	BAR	1	173.3	BAR	1	171.8	BAR	1	172.1	BAR	1	172.8	BAR	1
		4553			142.74	158.6	BAR	1	158.5	BAR	1	157.1	BAR	1	157.1	BAR	1	156	BAR	1
		4554			149.85	166.5	BAR	1	168.5	BAR	1	163.7	BAR	1	165.7	BAR	1	165	BAR	1
Ad26.COV2.S (10^10 vp)	NVX-CoV2373 (1 μg rS/15 ug Matrix-M)	4555	BA.5	2 dpi	148.95	165.5	BAR	1	167.4	BAR	1	165.9	BAR	1	-	-	-	-	-	-
		4556			168.3	187	BAR	1	187.2	BAR	1	183.5	BAR	1	-	-	-	-	-	-
		4557			162.99	181.1	BAR	1	180.5	BAR	1	179	BAR	1	-	-	-	-	-	-
		4430			142.92	158.8	BAR	1	156.8	BAR	1	155.4	BAR	1	-	-	-	-	-	-
		4431			154.44	171.6	BAR	1	171.8	BAR	1	171	BAR	1	-	-	-	-	-	-
		4432			139.23	154.7	BAR	1	155.6	BAR	1	154.2	BAR	1	-	-	-	-	-	-
		4433	BA.5	4 dpi	125.1	139	BAR	1	139.5	BAR	1	137.8	BAR	1	138.9	BAR	1	138.8	BAR	1
		4434			137.25	152.5	BAR	1	152.5	BAR	1	151.2	BAR	1	152.3	BAR	1	153.3	BAR	1
		4435			141.3	157	BAR	1	157.5	BAR	1	155	BAR	1	156.1	BAR	1	155.7	BAR	1
		4436			163.53	181.7	BAR	1	182.3	BAR	1	179.2	BAR	1	179.2	BAR	1	179	BAR	1
		4437			162.45	180.5	BAR	1	181.7	BAR	1	180	BAR	1	180.2	BAR	1	180.6	BAR	1
		4438			164.79	183.1	BAR	1	185	BAR	1	182.5	BAR	1	183.6	BAR	1	184	BAR	1
Ad26.COV2.S (10^10 vp)	Ad26.COV2.S (10^8 vp)	4439	BA.5	2 dpi	160.65	178.5	BAR	1	178.2	BAR	1	176.5	BAR	1	-	-	-	-	-	-
		4440			160.29	178.1	BAR	1	176.8	BAR	1	175.7	BAR	1	-	-	-	-	-	-
		4441			163.62	181.8	BAR	1	180.8	BAR	1	181	BAR	1	-	-	-	-	-	-
		4442			164.07	182.3	BAR	1	184.4	BAR	1	181.4	BAR	1	-	-	-	-	-	-
		4443			128.61	142.9	BAR	1	142.8	BAR	1	142.2	BAR	1	-	-	-	-	-	-
		4444			126.99	141.1	BAR	1	140.1	BAR	1	137.8	BAR	1	-	-	-		-	-
		4445	BA.5	4 dpi	159.93	177.7	BAR	1	176.3	BAR	1	176.2	BAR	1	177.2	BAR	1	176.6	BAR	1
		4446			137.34	152.6	BAR	1	154.2	BAR	1	152.9	BAR	1	152	BAR	1	150.1	BAR	1
		4447			142.38	158.2	BAR	1	159.2	BAR	1	157.9	BAR	1	157.8	BAR	1	157.7	BAR	1
		4448			129.78	144.2	BAR	1	145.9	BAR	1	144.3	BAR	1	145	BAR	1	143.1	BAR	1
		4449			145.26	161.4	BAR	1	162.3	BAR	1	158.7	BAR	1	161	BAR	1	159.3	BAR	1
		4450			150.39	167.1	BAR	1	167.3	BAR	1	166.7	BAR	1	166.9	BAR	1	166.7	BAR	1
Ad26.COV2.S (10^8 vp)	PBS	4451	BA.5	2 dpi	160.2	178	BAR	1	176	BAR	1	173.6	BAR	1	-	-	-	-	-	-
		4452			144.45	160.5	BAR	1	160.4	BAR	1	156.3	BAR	1	-	-	-	-	-	-
		4453			142.2	158	BAR	1	158.8	BAR	1	157.5	BAR	1	-	-	-	-	-	-
		4454			194.13	215.7	BAR	1	215.7	BAR	1	213	BAR	1	-	-	-	-	-	-
		4455			157.14	174.6	BAR	1	177	BAR	1	174.3	BAR	1	-	-	-	-	-	-
		4456			170.64	189.6	BAR	1	189.6	BAR	1	188.3	BAR	1	-	-	-	-	-	-
		4457	BA.5	4 dpi	137.25	152.5	BAR	1	152.3	BAR	1	152	BAR	1	150.9	BAR	1	152.7	BAR	1
		4458			161.1	179	BAR	1	179.3	BAR	1	177.7	BAR	1	178.6	BAR	1	178	BAR	1
		4459			150.03	166.7	BAR	1	165.6	BAR	1	165.3	BAR	1	164.8	BAR	1	166.2	BAR	1
		4460			161.01	178.9	BAR	1	178.9	BAR	1	176.9	BAR	1	177.6	BAR	1	177	BAR	1
		4461			177.03	196.7	BAR	1	199.1	BAR	1	195.1	BAR	1	195.3	BAR	1	194.6	BAR	1
		4462			163.35	181.5	BAR	1	179.9	BAR	1	179.4	BAR	1	179.1	BAR	1	177.9	BAR	1
		4463			143.37	159.3	BAR	1	160.1	BAR	1	159.4	BAR	1	158.8	BAR	1	158	BAR	1
Ad26.COV2.S (10^8 vp)	mRNA-1273 (0.5 μg)	4464	BA.5	2 dpi	154.53	171.7	BAR	1	170.2	BAR	1	169.3	BAR	1	-	-	-	-	-	-
		4465			153.99	171.1	BAR	1	168	BAR	1	168.3	BAR	1	-	-	-	-	-	-
		4466			155.7	173	BAR	1	172.4	BAR	1	169.6	BAR	1	-	-	-	-	-	-
		4467			176.76	196.4	BAR	1	195.9	BAR	1	193.4	BAR	1	-	-	-	-	-	-
		4468			182.52	202.8	BAR	1	200.9	BAR	1	196.3	BAR	1	-	-	-	-	-	-
		4469			159.21	176.9	BAR	1	177.2	BAR	1	175.9	BAR	1	-	-	-	-	-	-
		4470	BA.5	4 dpi	156.96	174.4	BAR	1	175.2	BAR	1	173.4	BAR	1	175.5	BAR	1	175.8	BAR	1
		4471			148.86	165.4	BAR	1	166.3	BAR	1	166	BAR	1	166.6	BAR	1	166.5	BAR	1
		4472			160.38	178.2	BAR	1	179.6	BAR	1	176.9	BAR	1	177.6	BAR	1	178.5	BAR	1
		4473			144.45	160.5	BAR	1	158.7	BAR	1	158.2	BAR	1	158.2	BAR	1	156.5	BAR	1
		4474			169.11	187.9	BAR	1	186.7	BAR	1	186.4	BAR	1	186.2	BAR	1	184.9	BAR	1
		4475			157.77	175.3	BAR	1	174.5	BAR	1	172.9	BAR	1	173.7	BAR	1	173.3	BAR	1
Ad26.COV2.S (10^8 vp)	NVX-CoV2373 (1 μg rS/15 ug Matrix-M)	4476	BA.5	2 dpi	157.5	175	BAR	1	175.8	BAR	1	174.8	BAR	1	-	-	-	-	-	-
		4477			159.75	177.5	BAR	1	173.3	BAR	1	172	BAR	1	-	-	-	-	-	-
		4478			165.24	183.6	BAR	1	184.1	BAR	1	183.1	BAR	1	-	-	-	-	-	-
		4479			141.66	157.4	BAR	1	157.7	BAR	1	154	BAR	1	-	-	-	-	-	-
		4480			134.1	149	BAR	1	149	BAR	1	148.6	BAR	1	-	-	-	-	-	-
		4481			159.48	177.2	BAR	1	176.3	BAR	1	175.5	BAR	1	-	-	-	-	-	-
		4482	BA.5	4 dpi	139.59	155.1	BAR	1	156.3	BAR	1	153.8	BAR	1	154.5	BAR	1	154.1	BAR	1
		4483			156.78	174.2	BAR	1	174.5	BAR	1	172	BAR	1	174	BAR	1	174.3	BAR	1
		4484			162.18	180.2	BAR	1	181.4	BAR	1	179.3	BAR	1	180.4	BAR	1	180.1	BAR	1
		4485			148.95	165.5	BAR	1	166.7	BAR	1	164.7	BAR	1	166.4	BAR	1	167.5	BAR	1
		4486			187.02	207.8	BAR	1	207.7	BAR	1	203.3	BAR	1	204	BAR	1	204	BAR	1
		4487			148.59	165.1	BAR	1	167.6	BAR	1	164.8	BAR	1	166.4	BAR	1	166.5	BAR	1
Ad26.COV2.S (10^8 vp)	Ad26.COV2.S (10^8 vp)	4488	BA.5	2 dpi	181.08	201.2	BAR	1	202.7	BAR	1	201.5	BAR	1	-	-	-	-	-	-
		4489			142.56	158.4	BAR	1	158.6	BAR	1	155.7	BAR	1	-	-	-	-	-	-
		4490			174.42	193.8	BAR	1	194.2	BAR	1	191	BAR	1	-	-	-	-	-	-
		4491			199.8	222	BAR	1	222.3	BAR	1	219.2	BAR	1	-	-	-	-	-	-
		4492			140.22	155.8	BAR	1	154.1	BAR	1	154.3	BAR	1	-	-	-	-	-	-
		4493			178.83	198.7	BAR	1	197.1	BAR	1	194.8	BAR	1	-	-	-	-	-	-
		4494	BA.5	4 dpi	142.92	158.8	BAR	1	158.4	BAR	1	156.6	BAR	1	156.6	BAR	1	157.3	BAR	1
		4495			149.31	165.9	BAR	1	164.5	BAR	1	163.8	BAR	1	162.8	BAR	1	165.5	BAR	1
		4496			138.96	154.4	BAR	1	153.9	BAR	1	151.3	BAR	1	151.4	BAR	1	152.5	BAR	1
		4497			159.3	177	BAR	1	175.6	BAR	1	173.3	BAR	1	173.2	BAR	1	175	BAR	1
		4498			169.47	188.3	BAR	1	188.6	BAR	1	189	BAR	1	187.8	BAR	1	187.1	BAR	1
		4499			163.44	181.6	BAR	1	182.2	BAR	1	181.8	BAR	1	182.5	BAR	1	183.2	BAR	1
PBS	PBS	4500	PBS	2 dpi	160.38	178.2	BAR	1	177.8	BAR	1	178.1	BAR	1	-	-	-	-	-	-
		4501			149.31	165.9	BAR	1	164.9	BAR	1	166.1	BAR	1	-	-	-	-	-	-
		4502			214.2	238	BAR	1	238.1	BAR	1	237.4	BAR	1	-	-	-	-	-	-
		4503			162.9	181	BAR	1	180	BAR	1	178.9	BAR	1	-	-	-	-	-	-
		4504			134.46	149.4	BAR	1	150.6	BAR	1	149.6	BAR	1	-	-	-	-	-	-
		4505			144.27	160.3	BAR	1	161.7	BAR	1	161.5	BAR	1	-	-	-	-	-	-
		4506			145.71	161.9	BAR	1	162.9	BAR	1	162.2	BAR	1	-	-	-	-	-	-
		4507	PBS	4 dpi	168.84	187.6	BAR	1	185.6	BAR	1	187.9	BAR	1	188.2	BAR	1	187	BAR	1
		4508			165.96	184.4	BAR	1	183.1	BAR	1	183.6	BAR	1	184.7	BAR	1	184.1	BAR	1
		4509			165.96	184.4	BAR	1	184.6	BAR	1	184.2	BAR	1	185	BAR	1	184.1	BAR	1
		4510			165.24	183.6	BAR	1	182	BAR	1	183.3	BAR	1	181.9	BAR	1	182	BAR	1
		4511			129.51	143.9	BAR	1	144.1	BAR	1	146.7	BAR	1	145	BAR	1	145.8	BAR	1
		4512			158.04	175.6	BAR	1	174.2	BAR	1	174.7	BAR	1	173.3	BAR	1	173.9	BAR	1
		4513			156.6	174	BAR	1	173.1	BAR	1	172.6	BAR	1	173.1	BAR	1	173	BAR	1
		4514	BA.5	2 dpi	140.67	156.3	BAR	1	156.3	BAR	1	156	BAR	1	-	-	-	-	-	-
		4515			141.75	157.5	BAR	1	156.8	BAR	1	156.5	BAR	1	-	-	-	-	-	-
		4516			151.2	168	BAR	1	168	BAR	1	168	BAR	1	-	-	-	-	-	-
		4517			151.47	168.3	BAR	1	168	BAR	1	167.4	BAR	1	-	-	-	-	-	-
		4518			143.01	158.9	BAR	1	159.1	BAR	1	158	BAR	1	-	-	-	-	-	-
		4519			156.96	174.4	BAR	1	173.6	BAR	1	173.6	BAR	1	-	-	-	-	-	-
		4520			160.65	178.5	BAR	1	177.9	BAR	1	175.4	BAR	1	-	-	-	-	-	-
		4521	BA.5	4 dpi	153	170	BAR	1	167.8	BAR	1	166.5	BAR	1	162.7	BAR	1	162.3	BAR	1
		4522			169.38	188.2	BAR	1	186.2	BAR	1	183.7	BAR	1	182.5	BAR	1	178.7	BAR	1
		4523			180	200	BAR	1	198.6	BAR	1	197.3	BAR	1	191.2	BAR	1	185.5	BAR	1
		4524			174.69	194.1	BAR	1	192.8	BAR	1	189.3	BAR	1	186.2	BAR	1	179.7	BAR	1
		4525			162.27	180.3	BAR	1	181.2	BAR	1	178.2	BAR	1	177.6	BAR	1	175.6	BAR	1
		4526			172.62	191.8	BAR	1	193.1	BAR	1	190	BAR	1	186.7	BAR	1	184.2	BAR	1
		4527			148.59	165.1	BAR	1	166	BAR	1	164.1	BAR	1	162.5	BAR	1	159.4	BAR	1
		4528			143.1	159	BAR	1	159.3	BAR	1	156.1	BAR	1	155.7	BAR	1	155.5	BAR	1
BNT162b2 (5 μg)	PBS	4559	BA.5	2 dpi	149.22	165.8	BAR	1	164.7	BAR	1	163.5	BAR	1	-	-	-	-	-	-
		4560			148.59	165.1	BAR	1	164	BAR	1	162.6	BAR	1	-	-	-	-	-	-
		4561			152.46	169.4	BAR	1	169.6	BAR	1	168.3	BAR	1	-	-	-	-	-	-
		4562			172.8	192	BAR	1	192	BAR	1	190.8	BAR	1	-	-	-	-	-	-
		4563			148.32	164.8	BAR	1	165.1	BAR	1	164	BAR	1	-	-	-	-	-	-
		4564			143.01	158.9	BAR	1	160.4	BAR	1	160.7	BAR	1	-	-	-	-	-	-
		4565			160.38	178.2	BAR	1	177.4	BAR	1	175.3	BAR	1	-	-	-	-	-	-
		4566	BA.5	4 dpi	144.27	160.3	BAR	1	158.7	BAR	1	156.1	BAR	1	157	BAR	1	156.7	BAR	1
		4567			148.14	164.6	BAR	1	164	BAR	1	161.5	BAR	1	162.5	BAR	1	160.9	BAR	1
		4568			183.42	203.8	BAR	1	203.3	BAR	1	199	BAR	1	199.1	BAR	1	195.3	BAR	1
		4569			120.87	134.3	BAR	1	135.4	BAR	1	133.5	BAR	1	134.9	BAR	1	133.6	BAR	1
		4570			150.03	166.7	BAR	1	166.6	BAR	1	164.7	BAR	1	164	BAR	1	164.5	BAR	1
		4571			150.12	166.8	BAR	1	166.7	BAR	1	162.7	BAR	1	161.5	BAR	1	157	BAR	1
		4572			143.55	159.5	BAR	1	159.9	BAR	1	158.6	BAR	1	159.2	BAR	1	158.8	BAR	1
BNT162b2 (5 μg)	mRNA-1273 (0.5 μg)	4573	BA.5	2 dpi	172.53	191.7	BAR	1	190.7	BAR	1	188.7	BAR	1	-	-	-	-	-	-
		4574			136.53	151.7	BAR	1	152.6	BAR	1	151.1	BAR	1	-	-	-	-	-	-
		4575			162.18	180.2	BAR	1	179.6	BAR	1	178.4	BAR	1	-	-	-	-	-	-
		4576			152.19	169.1	BAR	1	167.5	BAR	1	166.7	BAR	1	-	-	-	-	-	-
		4577			157.59	175.1	BAR	1	176.3	BAR	1	175.4	BAR	1	-	-	-	-	-	-
		4578			191.79	213.1	BAR	1	213	BAR	1	210.3	BAR	1	-	-	-	-	-	-
		4579	BA.5	4 dpi	143.1	159	BAR	1	158.3	BAR	1	156.3	BAR	1	156.8	BAR	1	157.2	BAR	1
		4580			179.37	199.3	BAR	1	199	BAR	1	196.3	BAR	1	198	BAR	1	198.7	BAR	1
		4581			162.09	180.1	BAR	1	177.3	BAR	1	174.6	BAR	1	174.1	BAR	1	175.3	BAR	1
		4582			150.21	166.9	BAR	1	164.2	BAR	1	162.9	BAR	1	163.1	BAR	1	163.2	BAR	1
		4583			199.17	221.3	BAR	1	218.4	BAR	1	216.6	BAR	1	219.2	BAR	1	219.6	BAR	1
		4584			157.32	174.8	BAR	1	173.1	BAR	1	170.2	BAR	1	171.4	BAR	1	171	BAR	1
BNT162b2 (5 μg)	NVX-CoV2373 (1 μg rS/15 ug Matrix-M)	4585	BA.5	2 dpi	135.18	150.2	BAR	1	150	BAR	1	147.3	BAR	1	-	-	-	-	-	-
		4586			150.03	166.7	BAR	1	168.1	BAR	1	165.1	BAR	1	-	-	-	-	-	-
		4587			164.07	182.3	BAR	1	181	BAR	1	178.7	BAR	1	-	-	-	-	-	-
		4588			155.7	173	BAR	1	173.1	BAR	1	170.6	BAR	1	-	-	-	-	-	-
		4589			161.55	179.5	BAR	1	177.9	BAR	1	177.6	BAR	1	-	-	-	-	-	-
		4590			164.79	183.1	BAR	1	183.6	BAR	1	180.5	BAR	1	-	-	-	-	-	-
		4591	BA.5	4 dpi	165.6	184	BAR	1	181.8	BAR	1	179.5	BAR	1	178.2	BAR	1	178.7	BAR	1
		4592			145.8	162	BAR	1	159.8	BAR	1	156.1	BAR	1	156.7	BAR	1	159.5	BAR	1
		4593			141.21	156.9	BAR	1	156.1	BAR	1	152.5	BAR	1	151.4	BAR	1	153.4	BAR	1
		4594			146.16	162.4	BAR	1	161.6	BAR	1	160.6	BAR	1	160.5	BAR	1	161.4	BAR	1
		4595			169.11	187.9	BAR	1	188.2	BAR	1	185.5	BAR	1	185.7	BAR	1	185	BAR	1
		4596			168.75	187.5	BAR	1	187.6	BAR	1	185.5	BAR	1	185.5	BAR	1	184.7	BAR	1
BNT162b2 (5 μg)	BNT162b2 (0.5 μg)	4597	BA.5	2 dpi	152.01	168.9	BAR	1	170.5	BAR	1	168.7	BAR	1	-	-	-	-	-	-
		4598			155.7	173	BAR	1	171.2	BAR	1	170	BAR	1	-	-	-	-	-	-
		4599			138.42	153.8	BAR	1	152.8	BAR	1	152.1	BAR	1	-	-	-	-	-	-
		4600			143.73	159.7	BAR	1	157.8	BAR	1	156.5	BAR	1	-	-	-	-	-	-
		4601			153.18	170.2	BAR	1	169	BAR	1	168	BAR	1	-	-	-	-	-	-
		4602			145.53	161.7	BAR	1	160.6	BAR	1	158.5	BAR	1	-	-	-	-	-	-
		4603	BA.5	4 dpi	143.01	158.9	BAR	1	161.3	BAR	1	157.5	BAR	1	156.7	BAR	1	156.5	BAR	1
		4604			154.62	171.8	BAR	1	172.6	BAR	1	171.1	BAR	1	169.6	BAR	1	171.9	BAR	1
		4605			167.4	186	BAR	1	187.7	BAR	1	185.1	BAR	1	185.8	BAR	1	186.1	BAR	1
		4606			147.51	163.9	BAR	1	165.3	BAR	1	161.8	BAR	1	161.9	BAR	1	160.1	BAR	1
		4607			154.8	172	BAR	1	172.9	BAR	1	170.5	BAR	1	170.2	BAR	1	170.2	BAR	1
		4608			149.31	165.9	BAR	1	165.8	BAR	1	162	BAR	1	164.7	BAR	1	163.8	BAR	1

## Sheet: Fig 3c-e
Vaccination regimen		Hamster ID (ear tag)	Challenge	Harvest	Sample Type	Dilution Factor	PFU	PFU/ml	Sample Type	Dilution Factor	PFU	Tissue weight	PFU/g	Sample Type	Dilution Factor	PFU	Tissue weight	PFU/g
Prime	Booster
PBS	PBS	4400	PBS	2 dpi	Nasal Wash	1	0	0	Trachea	1	0	0.06	0	Lung	1	0	0.11	0
		4401			Nasal Wash	1	0	0	Trachea	1	0	0.04	0	Lung	1	0	0.11	0
		4402			Nasal Wash	1	0	0	Trachea	1	0	0.02	0	Lung	1	0	0.08	0
		4403			Nasal Wash	1	0	0	Trachea	1	0	0.06	0	Lung	1	0	0.09	0
		4404			Nasal Wash	1	0	0	Trachea	1	0	0.03	0	Lung	1	0	0.09	0
		4405			Nasal Wash	1	0	0	Trachea	1	0	0.04	0	Lung	1	0	0.11	0
		4406			Nasal Wash	1	0	0	Trachea	1	0	0.07	0	Lung	1	0	0.09	0
		4407	PBS	4 dpi	Nasal Wash	1	0	0	Trachea	1	0	0.04	0	Lung	1	0	0.12	0
		4408			Nasal Wash	1	0	0	Trachea	1	0	0.06	0	Lung	1	0	0.11	0
		4409			Nasal Wash	1	0	0	Trachea	1	0	0.04	0	Lung	1	0	0.09	0
		4410			Nasal Wash	1	0	0	Trachea	1	0	0.02	0	Lung	1	0	0.09	0
		4411			Nasal Wash	1	0	0	Trachea	1	0	0.03	0	Lung	1	0	0.09	0
		4412			Nasal Wash	1	0	0	Trachea	1	0	0.04	0	Lung	1	0	0.1	0
		4413			Nasal Wash	1	0	0	Trachea	1	0	0.04	0	Lung	1	0	0.08	0
		4414			Nasal Wash	1	0	0	Trachea	1	0	0.02	0	Lung	1	0	0.07	0
		4415	BA.5	2 dpi	Nasal Wash	2	61	61000	Trachea	2	41	0.04	1.025e+06	Lung	3	70	0.11	6.36364e+06
		4416			Nasal Wash	2	64	64000	Trachea	1	40	0.05	80000	Lung	3	30	0.09	3.33333e+06
		4417			Nasal Wash	2	95	95000	Trachea	2	48	0.03	1.6e+06	Lung	3	56	0.12	4.66667e+06
		4418			Nasal Wash	2	19	19000	Trachea	2	62	0.05	1.24e+06	Lung	3	105	0.09	1.16667e+07
		4419			Nasal Wash	2	52	52000	Trachea	3	18	0.03	6e+06	Lung	3	82	0.07	1.17143e+07
		4420			Nasal Wash	2	34	34000	Trachea	2	25	0.02	1.25e+06	Lung	2	24	0.1	240000
		4421			Nasal Wash	2	76	76000	Trachea	2	26	0.08	325000	Lung	2	17	0.12	141667
		4422	BA.5	4 dpi	Nasal Wash	1	10	1000	Trachea	1	5	0.05	10000	Lung	2	26	0.12	216667
		4423			Nasal Wash	1	7	700	Trachea	1	2	0.06	3333.33	Lung	2	73	0.12	608333
		4424			Nasal Wash	1	17	1700	Trachea	2	23	0.04	575000	Lung	1	28	0.21	13333.3
		4425			Nasal Wash	1	13	1300	Trachea	1	0	0.08	0	Lung	3	20	0.14	1.42857e+06
		4426			Nasal Wash	1	7	700	Trachea	1	0	0.03	0	Lung	3	26	0.1	2.6e+06
		4427			Nasal Wash	1	13	1300	Trachea	1	3	0.11	2727.27	Lung	2	21	0.13	161538
		4428			Nasal Wash	1	1	100	Trachea	1	47	0.05	94000	Lung	2	7	0.09	77777.8
		4429			Nasal Wash	1	16	1600	Trachea	1	2	0.04	5000	Lung	2	70	0.18	388889
Ad26.COV2.S (10^10 vp)	PBS	4529	BA.5	2 dpi	Nasal Wash	2	24	24000	Trachea	2	62	0.08	775000	Lung	1	43	0.12	35833.3
		4530			Nasal Wash	1	42	4200	Trachea	1	14	0.02	70000	Lung	1	6	0.11	5454.55
		4531			Nasal Wash	1	41	4100	Trachea	2	14	0.04	350000	Lung	1	16	0.1	16000
		4532			Nasal Wash	2	26	26000	Trachea	3	9	0.04	2.25e+06	Lung	1	15	0.13	11538.5
		4533			Nasal Wash	1	32	3200	Trachea	1	0	0.06	0	Lung	2	27	0.07	385714
		4534			Nasal Wash	1	23	2300	Trachea	1	26	0.06	43333.3	Lung	2	34	0.13	261538
		4535			Nasal Wash	1	18	1800	Trachea	2	13	0.03	433333	Lung	1	5	0.09	5555.56
		4536	BA.5	4 dpi	Nasal Wash	1	4	400	Trachea	1	0	0.08	0	Lung	1	0	0.12	0
		4537			Nasal Wash	1	1	100	Trachea	1	0	0.05	0	Lung	1	0	0.08	0
		4538			Nasal Wash	1	3	300	Trachea	2	23	0.06	383333	Lung	1	15	0.11	13636.4
		4539			Nasal Wash	1	2	200	Trachea	1	9	0.05	18000	Lung	1	3	0.1	3000
		4540			Nasal Wash	1	6	600	Trachea	1	2	0.03	6666.67	Lung	1	0	0.11	0
		4541			Nasal Wash	1	2	200	Trachea	1	0	0.06	0	Lung	1	0	0.09	0
		4542			Nasal Wash	1	2	200	Trachea	1	10	0.08	12500	Lung	1	0	0.11	0
Ad26.COV2.S (10^10 vp)	mRNA-1273 (0.5 μg)	4543	BA.5	2 dpi	Nasal Wash	2	17	17000	Trachea	2	10	0.05	200000	Lung	2	71	0.12	591667
		4544			Nasal Wash	1	68	6800	Trachea	1	22	0.02	110000	Lung	1	0	0.16	0
		4545			Nasal Wash	1	66	6600	Trachea	3	45	0.1	4.5e+06	Lung	1	3	0.09	3333.33
		4546			Nasal Wash	1	50	5000	Trachea	3	18	0.03	6e+06	Lung	1	0	0.09	0
		4547			Nasal Wash	2	30	30000	Trachea	1	2	0.05	4000	Lung	1	0	0.11	0
		4548			Nasal Wash	1	9	900	Trachea	1	11	0.03	36666.7	Lung	1	19	0.08	23750
		4549	BA.5	4 dpi	Nasal Wash	1	7	700	Trachea	1	10	0.06	16666.7	Lung	1	0	0.07	0
		4550			Nasal Wash	1	2	200	Trachea	1	0	0.07	0	Lung	1	0	0.16	0
		4551			Nasal Wash	1	1	100	Trachea	1	0	0.1	0	Lung	1	0	0.12	0
		4552			Nasal Wash	1	6	600	Trachea	1	1	0.06	1666.67	Lung	1	0	0.1	0
		4553			Nasal Wash	1	8	800	Trachea	1	10	0.06	16666.7	Lung	1	0	0.11	0
		4554			Nasal Wash	1	0	0	Trachea	1	1	0.07	1428.57	Lung	1	0	0.13	0
Ad26.COV2.S (10^10 vp)	NVX-CoV2373 (1 μg rS/15 ug Matrix-M)	4555	BA.5	2 dpi	Nasal Wash	1	15	1500	Trachea	1	3	0.06	5000	Lung	1	0	0.11	0
		4556			Nasal Wash	1	32	3200	Trachea	1	49	0.03	163333	Lung	1	27	0.07	38571.4
		4557			Nasal Wash	1	1	100	Trachea	1	4	0.02	20000	Lung	1	0	0.13	0
		4430			Nasal Wash	2	12	12000	Trachea	1	18	0.03	60000	Lung	2	34	0.09	377778
		4431			Nasal Wash	2	13	13000	Trachea	3	10	0.03	3.33333e+06	Lung	1	1	0.1	1000
		4432			Nasal Wash	1	67	6700	Trachea	1	4	0.03	13333.3	Lung	1	8	0.11	7272.73
		4433	BA.5	4 dpi	Nasal Wash	1	0	0	Trachea	1	0	0.03	0	Lung	1	0	0.09	0
		4434			Nasal Wash	1	1	100	Trachea	1	0	0.08	0	Lung	1	0	0.1	0
		4435			Nasal Wash	1	1	100	Trachea	1	0	0.07	0	Lung	1	0	0.07	0
		4436			Nasal Wash	1	0	0	Trachea	1	0	0.04	0	Lung	1	0	0.11	0
		4437			Nasal Wash	1	0	0	Trachea	1	0	0.09	0	Lung	1	0	0.11	0
		4438			Nasal Wash	1	0	0	Trachea	1	0	0.08	0	Lung	1	0	0.09	0
Ad26.COV2.S (10^10 vp)	Ad26.COV2.S (10^8 vp)	4439	BA.5	2 dpi	Nasal Wash	1	38	3800	Trachea	1	59	0.05	118000	Lung	1	15	0.12	12500
		4440			Nasal Wash	2	12	12000	Trachea	1	0	0.07	0	Lung	1	0	0.11	0
		4441			Nasal Wash	1	36	3600	Trachea	1	0	0.08	0	Lung	1	0	0.11	0
		4442			Nasal Wash	2	82	82000	Trachea	3	20	0.05	4e+06	Lung	2	17	0.11	154545
		4443			Nasal Wash	2	34	34000	Trachea	2	63	0.08	787500	Lung	1	22	0.07	31428.6
		4444			Nasal Wash	1	38	3800	Trachea	2	62	0.02	3.1e+06	Lung	1	5	0.15	3333.33
		4445	BA.5	4 dpi	Nasal Wash	1	0	0	Trachea	1	0	0.03	0	Lung	1	13	0.11	11818.2
		4446			Nasal Wash	1	20	2000	Trachea	1	1	0.03	3333.33	Lung	1	55	0.12	45833.3
		4447			Nasal Wash	1	4	400	Trachea	1	2	0.08	2500	Lung	1	10	0.12	8333.33
		4448			Nasal Wash	1	12	1200	Trachea	1	0	0.03	0	Lung	1	7	0.07	10000
		4449			Nasal Wash	1	0	0	Trachea	1	16	0.05	32000	Lung	1	0	0.08	0
		4450			Nasal Wash	1	3	300	Trachea	2	24	0.03	800000	Lung	1	9	0.15	6000
Ad26.COV2.S (10^8 vp)	PBS	4451	BA.5	2 dpi	Nasal Wash	2	10	10000	Trachea	1	27	0.05	54000	Lung	1	6	0.1	6000
		4452			Nasal Wash	2	52	52000	Trachea	1	13	0.03	43333.3	Lung	1	17	0.11	15454.5
		4453			Nasal Wash	2	29	29000	Trachea	1	48	0.06	80000	Lung	1	1	0.08	1250
		4454			Nasal Wash	1	23	2300	Trachea	2	40	0.06	666667	Lung	1	0	0.12	0
		4455			Nasal Wash	2	14	14000	Trachea	1	44	0.03	146667	Lung	1	19	0.09	21111.1
		4456			Nasal Wash	1	82	8200	Trachea	3	19	0.05	3.8e+06	Lung	1	22	0.09	24444.4
		4457	BA.5	4 dpi	Nasal Wash	1	0	0	Trachea	1	6	0.04	15000	Lung	1	0	0.09	0
		4458			Nasal Wash	1	0	0	Trachea	1	1	0.05	2000	Lung	1	9	0.1	9000
		4459			Nasal Wash	1	0	0	Trachea	2	12	0.05	240000	Lung	1	0	0.1	0
		4460			Nasal Wash	1	0	0	Trachea	2	29	0.04	725000	Lung	1	8	0.1	8000
		4461			Nasal Wash	1	2	200	Trachea	1	24	0.05	48000	Lung	1	0	0.12	0
		4462			Nasal Wash	1	0	0	Trachea	1	0	0.05	0	Lung	1	0	0.1	0
		4463			Nasal Wash	1	3	300	Trachea	1	14	0.02	70000	Lung	1	20	0.12	16666.7
Ad26.COV2.S (10^8 vp)	mRNA-1273 (0.5 μg)	4464	BA.5	2 dpi	Nasal Wash	1	52	5200	Trachea	3	38	0.07	5.42857e+06	Lung	2	25	0.11	227273
		4465			Nasal Wash	1	18	1800	Trachea	1	31	0.05	62000	Lung	2	38	0.11	345455
		4466			Nasal Wash	1	14	1400	Trachea	2	57	0.05	1.14e+06	Lung	1	3	0.09	3333.33
		4467			Nasal Wash	1	14	1400	Trachea	1	10	0.05	20000	Lung	1	0	0.09	0
		4468			Nasal Wash	1	52	5200	Trachea	1	0	0.07	0	Lung	1	0	0.1	0
		4469			Nasal Wash	2	12	12000	Trachea	1	4	0.05	8000	Lung	1	0	0.07	0
		4470	BA.5	4 dpi	Nasal Wash	1	0	0	Trachea	1	0	0.06	0	Lung	1	4	0.13	3076.92
		4471			Nasal Wash	1	0	0	Trachea	1	0	0.04	0	Lung	1	0	0.1	0
		4472			Nasal Wash	1	0	0	Trachea	1	1	0.03	3333.33	Lung	1	7	0.11	6363.64
		4473			Nasal Wash	1	3	300	Trachea	1	4	0.04	10000	Lung	1	44	0.13	33846.2
		4474			Nasal Wash	1	0	0	Trachea	1	3	0.04	7500	Lung	1	0	0.13	0
		4475			Nasal Wash	1	0	0	Trachea	1	17	0.03	56666.7	Lung	1	32	0.1	32000
Ad26.COV2.S (10^8 vp)	NVX-CoV2373 (1 μg rS/15 ug Matrix-M)	4476	BA.5	2 dpi	Nasal Wash	1	6	600	Trachea	1	0	0.06	0	Lung	1	0	0.09	0
		4477			Nasal Wash	1	9	900	Trachea	2	36	0.06	600000	Lung	1	6	0.1	6000
		4478			Nasal Wash	1	11	1100	Trachea	1	17	0.05	34000	Lung	1	0	0.1	0
		4479			Nasal Wash	1	2	200	Trachea	1	68	0.05	136000	Lung	2	38	0.09	422222
		4480			Nasal Wash	1	31	3100	Trachea	1	17	0.04	42500	Lung	2	20	0.1	200000
		4481			Nasal Wash	1	2	200	Trachea	1	7	0.06	11666.7	Lung	1	0	0.08	0
		4482	BA.5	4 dpi	Nasal Wash	1	2	200	Trachea	1	0	0.03	0	Lung	1	0	0.08	0
		4483			Nasal Wash	1	0	0	Trachea	1	0	0.06	0	Lung	1	0	0.1	0
		4484			Nasal Wash	1	1	100	Trachea	1	0	0.04	0	Lung	1	25	0.11	22727.3
		4485			Nasal Wash	1	0	0	Trachea	1	0	0.03	0	Lung	1	0	0.08	0
		4486			Nasal Wash	1	0	0	Trachea	1	0	0.06	0	Lung	1	8	0.12	6666.67
		4487			Nasal Wash	1	0	0	Trachea	1	1	0.05	2000	Lung	1	0	0.1	0
Ad26.COV2.S (10^8 vp)	Ad26.COV2.S (10^8 vp)	4488	BA.5	2 dpi	Nasal Wash	1	80	8000	Trachea	1	20	0.06	33333.3	Lung	1	6	0.1	6000
		4489			Nasal Wash	1	1	100	Trachea	1	70	0.05	140000	Lung	2	48	0.09	533333
		4490			Nasal Wash	2	30	30000	Trachea	2	47	0.03	1.56667e+06	Lung	1	8	0.09	8888.89
		4491			Nasal Wash	1	54	5400	Trachea	2	29	0.04	725000	Lung	1	24	0.11	21818.2
		4492			Nasal Wash	1	24	2400	Trachea	1	3	0.06	5000	Lung	1	0	0.08	0
		4493			Nasal Wash	2	12	12000	Trachea	3	80	0.04	2e+07	Lung	1	46	0.12	38333.3
		4494	BA.5	4 dpi	Nasal Wash	1	4	400	Trachea	1	9	0.02	45000	Lung	1	2	0.1	2000
		4495			Nasal Wash	1	2	200	Trachea	1	0	0.04	0	Lung	1	0	0.12	0
		4496			Nasal Wash	1	4	400	Trachea	1	0	0.02	0	Lung	1	0	0.09	0
		4497			Nasal Wash	1	2	200	Trachea	1	95	0.05	190000	Lung	1	0	0.11	0
		4498			Nasal Wash	1	29	2900	Trachea	2	18	0.05	360000	Lung	2	15	0.11	136364
		4499			Nasal Wash	1	1	100	Trachea	1	3	0.05	6000	Lung	1	0	0.1	0
PBS	PBS	4500	PBS	2 dpi	Nasal Wash	1	0	0	Trachea	1	0	0.04	0	Lung	1	0	0.13	0
		4501			Nasal Wash	1	0	0	Trachea	1	0	0.03	0	Lung	1	0	0.09	0
		4502			Nasal Wash	1	0	0	Trachea	1	0	0.04	0	Lung	1	0	0.14	0
		4503			Nasal Wash	1	0	0	Trachea	1	0	0.05	0	Lung	1	0	0.13	0
		4504			Nasal Wash	1	0	0	Trachea	1	0	0.06	0	Lung	1	0	0.11	0
		4505			Nasal Wash	1	0	0	Trachea	1	0	0.04	0	Lung	1	0	0.11	0
		4506			Nasal Wash	1	0	0	Trachea	1	0	0.04	0	Lung	1	0	0.13	0
		4507	PBS	4 dpi	Nasal Wash	1	0	0	Trachea	1	0	0.02	0	Lung	1	0	0.13	0
		4508			Nasal Wash	1	0	0	Trachea	1	0	0.04	0	Lung	1	0	0.11	0
		4509			Nasal Wash	1	0	0	Trachea	1	0	0.02	0	Lung	1	0	0.12	0
		4510			Nasal Wash	1	0	0	Trachea	1	0	0.04	0	Lung	1	0	0.11	0
		4511			Nasal Wash	1	0	0	Trachea	1	0	0.04	0	Lung	1	0	0.1	0
		4512			Nasal Wash	1	0	0	Trachea	1	0	0.03	0	Lung	1	0	0.11	0
		4513			Nasal Wash	1	0	0	Trachea	1	0	0.04	0	Lung	1	0	0.08	0
		4514	BA.5	2 dpi	Nasal Wash	2	54	54000	Trachea	2	10	0.03	333333	Lung	1	13	0.1	13000
		4515			Nasal Wash	3	30	300000	Trachea	2	76	0.07	1.08571e+06	Lung	4	13	0.1	1.3e+07
		4516			Nasal Wash	3	10	100000	Trachea	2	28	0.06	466667	Lung	3	55	0.13	4.23077e+06
		4517			Nasal Wash	3	18	180000	Trachea	2	16	0.04	400000	Lung	3	67	0.12	5.58333e+06
		4518			Nasal Wash	3	14	140000	Trachea	2	66	0.05	1.32e+06	Lung	3	40	0.11	3.63636e+06
		4519			Nasal Wash	3	19	190000	Trachea	4	28	0.07	4e+07	Lung	2	17	0.14	121429
		4520			Nasal Wash	2	63	63000	Trachea	2	38	0.05	760000	Lung	1	39	0.16	24375
		4521	BA.5	4 dpi	Nasal Wash	1	1	100	Trachea	1	67	0.07	95714.3	Lung	1	6	0.16	3750
		4522			Nasal Wash	1	9	900	Trachea	1	4	0.04	10000	Lung	2	68	0.14	485714
		4523			Nasal Wash	1	6	600	Trachea	1	0	0.04	0	Lung	2	77	0.23	334783
		4524			Nasal Wash	1	17	1700	Trachea	1	0	0.05	0	Lung	2	42	0.09	466667
		4525			Nasal Wash	1	10	1000	Trachea	1	4	0.06	6666.67	Lung	2	36	0.14	257143
		4526			Nasal Wash	1	2	200	Trachea	1	0	0.07	0	Lung	2	25	0.21	119048
		4527			Nasal Wash	1	16	1600	Trachea	1	2	0.04	5000	Lung	3	16	0.17	941176
		4528			Nasal Wash	1	20	2000	Trachea	1	4	0.03	13333.3	Lung	3	11	0.1	1.1e+06
BNT162b2 (5 μg)	PBS	4559	BA.5	2 dpi	Nasal Wash	2	59	59000	Trachea	1	31	0.03	103333	Lung	3	10	0.09	1.11111e+06
		4560			Nasal Wash	2	38	38000	Trachea	2	16	0.01	1.6e+06	Lung	3	14	0.11	1.27273e+06
		4561			Nasal Wash	2	77	77000	Trachea	1	19	0.08	23750	Lung	3	15	0.15	1e+06
		4562			Nasal Wash	2	49	49000	Trachea	2	23	0.08	287500	Lung	3	17	0.12	1.41667e+06
		4563			Nasal Wash	2	46	46000	Trachea	2	88	0.06	1.46667e+06	Lung	2	16	0.12	133333
		4564			Nasal Wash	2	75	75000	Trachea	1	18	0.05	36000	Lung	1	14	0.15	9333.33
		4565			Nasal Wash	2	82	82000	Trachea	1	69	0.03	230000	Lung	3	54	0.12	4.5e+06
		4566	BA.5	4 dpi	Nasal Wash	1	0	0	Trachea	1	0	0.07	0	Lung	1	12	0.12	10000
		4567			Nasal Wash	1	3	300	Trachea	1	0	0.05	0	Lung	2	22	0.1	220000
		4568			Nasal Wash	1	2	200	Trachea	1	0	0.05	0	Lung	1	15	0.12	12500
		4569			Nasal Wash	1	18	1800	Trachea	1	7	0.09	7777.78	Lung	1	2	0.09	2222.22
		4570			Nasal Wash	1	2	200	Trachea	3	15	0.05	3e+06	Lung	1	9	0.12	7500
		4571			Nasal Wash	1	11	1100	Trachea	1	0	0.03	0	Lung	2	35	0.12	291667
		4572			Nasal Wash	1	1	100	Trachea	1	19	0.06	31666.7	Lung	1	2	0.08	2500
BNT162b2 (5 μg)	mRNA-1273 (0.5 μg)	4573	BA.5	2 dpi	Nasal Wash	2	39	39000	Trachea	1	17	0.05	34000	Lung	2	18	0.11	163636
		4574			Nasal Wash	2	47	47000	Trachea	2	12	0.09	133333	Lung	2	98	0.15	653333
		4575			Nasal Wash	2	14	14000	Trachea	1	66	0.04	165000	Lung	2	26	0.15	173333
		4576			Nasal Wash	2	18	18000	Trachea	1	41	0.08	51250	Lung	1	10	0.1	10000
		4577			Nasal Wash	2	53	53000	Trachea	1	61	0.05	122000	Lung	2	16	0.11	145455
		4578			Nasal Wash	2	34	34000	Trachea	1	43	0.09	47777.8	Lung	1	8	0.19	4210.53
		4579	BA.5	4 dpi	Nasal Wash	1	0	0	Trachea	1	0	0.04	0	Lung	1	3	0.1	3000
		4580			Nasal Wash	1	3	300	Trachea	1	2	0.04	5000	Lung	1	2	0.18	1111.11
		4581			Nasal Wash	1	4	400	Trachea	1	20	0.06	33333.3	Lung	1	0	0.1	0
		4582			Nasal Wash	1	2	200	Trachea	2	43	0.05	860000	Lung	1	6	0.12	5000
		4583			Nasal Wash	1	0	0	Trachea	2	27	0.04	675000	Lung	1	0	0.08	0
		4584			Nasal Wash	1	3	300	Trachea	1	0	0.05	0	Lung	1	15	0.11	13636.4
BNT162b2 (5 μg)	NVX-CoV2373 (1 μg rS/15 ug Matrix-M)	4585	BA.5	2 dpi	Nasal Wash	1	28	2800	Trachea	1	21	0.04	52500	Lung	1	1	0.13	769.231
		4586			Nasal Wash	1	30	3000	Trachea	1	3	0.06	5000	Lung	1	0	0.13	0
		4587			Nasal Wash	1	29	2900	Trachea	1	37	0.07	52857.1	Lung	2	31	0.14	221429
		4588			Nasal Wash	1	19	1900	Trachea	1	12	0.06	20000	Lung	1	17	0.15	11333.3
		4589			Nasal Wash	2	17	17000	Trachea	1	0	0.05	0	Lung	1	1	0.16	625
		4590			Nasal Wash	1	54	5400	Trachea	1	6	0.04	15000	Lung	1	0	0.14	0
		4591	BA.5	4 dpi	Nasal Wash	1	0	0	Trachea	1	0	0.05	0	Lung	1	0	0.12	0
		4592			Nasal Wash	1	0	0	Trachea	1	0	0.05	0	Lung	1	0	0.11	0
		4593			Nasal Wash	1	0	0	Trachea	1	0	0.05	0	Lung	1	0	0.1	0
		4594			Nasal Wash	1	0	0	Trachea	1	0	0.05	0	Lung	1	0	0.1	0
		4595			Nasal Wash	1	0	0	Trachea	1	0	0.05	0	Lung	1	0	0.1	0
		4596			Nasal Wash	1	0	0	Trachea	1	0	0.03	0	Lung	1	1	0.11	909.091
BNT162b2 (5 μg)	BNT162b2 (0.5 μg)	4597	BA.5	2 dpi	Nasal Wash	2	19	19000	Trachea	2	21	0.03	700000	Lung	3	34	0.16	2.125e+06
		4598			Nasal Wash	2	28	28000	Trachea	2	21	0.08	262500	Lung	2	83	0.15	553333
		4599			Nasal Wash	2	20	20000	Trachea	2	18	0.05	360000	Lung	2	74	0.15	493333
		4600			Nasal Wash	1	58	5800	Trachea	1	10	0.05	20000	Lung	1	42	0.14	30000
		4601			Nasal Wash	2	86	86000	Trachea	1	30	0.08	37500	Lung	1	7	0.12	5833.33
		4602			Nasal Wash	3	10	100000	Trachea	1	95	0.06	158333	Lung	1	1	0.16	625
		4603	BA.5	4 dpi	Nasal Wash	1	1	100	Trachea	1	11	0.04	27500	Lung	1	0	0.1	0
		4604			Nasal Wash	1	0	0	Trachea	1	0	0.03	0	Lung	1	0	0.1	0
		4605			Nasal Wash	1	0	0	Trachea	1	0	0.04	0	Lung	1	8	0.1	8000
		4606			Nasal Wash	1	1	100	Trachea	1	0	0.04	0	Lung	1	18	0.12	15000
		4607			Nasal Wash	1	0	0	Trachea	1	0	0.05	0	Lung	1	7	0.12	5833.33
		4608			Nasal Wash	1	2	200	Trachea	1	13	0.04	32500	Lung	1	21	0.11	19090.9

## Sheet: Fig 4
Vaccination regimen		Challenge	Ear Tag ID	Harvest	Histopathological evaluation	Scoring (0-4): 0 (none, 0%), 1 (minimal, 1%–25%), 2 (mild, 26%–50%), 3 (moderate, 51%–75%) or 4 (severe, 76%–100%)	Photomicrograph (Fig. 4)
Prime	Booster
PBS	PBS	PBS	4407	4 d.p.i	No pathologic diagnosis	0	No
			4408		No pathologic diagnosis	0	No
			4409		No pathologic diagnosis	0	Yes
			4410		No pathologic diagnosis	0	No
PBS	PBS	SARS-CoV-2 (Omicron-BA.5)	4422	4 d.p.i	Interstitial pneumonia, hemorrhages, perivasculitis, perivascular edema, arterial endothelial leukocytic margination, peribronchiolitis, vasculitis, bronchiolitis	3	No
			4423		Severe interstitial pneumonia, peribronchiolitis, perivasculitis, arterial endothelial leukocytic margination	4	No
			4424		Interstitial pneumonia, hemorrhage, arterial endothelial leukocytic margination, vasculitis, bronchiolitis, perivascular edema, bronchiolitis, peribronchiolitis	3	No
			4425		Severe interstitial pneumonia, peribronchiolitis, perivasculitis, arterial endothelial leukocytic margination	4	Yes
			4426		Interstitial pneumonia, hemorrhage, bronchiolitis, peribronchiolitis, arterial endothelial leukocytic margination, peribronchitis, perivasculitis	3	No
Ad26.COV2.S (10^10vp)	PBS	SARS-CoV-2 (Omicron-BA.5)	4439	4 d.p.i	Peribronchitis, small multifocal interstitial pneumonia, perivasculitis	2	No
			4440		Peribronchitis, perivasculitis, peribronchiolitis	2	No
			4441		Peribronchitis, small foci of interstitial pneumonia, adjacent arterial endothelial leukocytic margination	2	Yes
			4442		Mild peribronchiolitis, focus of bronchiolitis, interstitial pneumonia, mild perivasculitis	3	No
Ad26.COV2.S (10^10vp)	mRNA-1273 (0.5μg)	SARS-CoV-2 (Omicron-BA.5)	4450	4 d.p.i	Mild focal peribronchitis, focal very mild perivasculitis. Otherwise no pathologic diagnosis	2	Yes
			4451		Peribronchiolitis	1	No
			4452		Mild peribronchitis, minimal interstitial pneumonia, mild perivasculitis, few small foci of interstitial pneumonia	2	Yes
			4453		Interstitial pneumonia, pulmonary arterial endothelial leukocytic margination, peribronchiolitis, peribronchitis, bronchiolitis	3	No
Ad26.COV2.S (10^10vp)	NVX-CoV2373 (1μg rS/15ug Matrix-M)	SARS-CoV-2 (Omicron-BA.5)	4462	4 d.p.i	Peribronchiolitis, arterial endothelial leukocytic margination, recanalized artery, peribronchitis, perivasculitis	2	No
			4463		Peribronchitis, perivasculitis, peribronchiolitis	2	No
			4464		Peribronchitis, small multifocal interstitial pneumonia, perivasculitis	2	No
			4465		No pathologic diagnosis	0	Yes
Ad26.COV2.S (10^10vp)	Ad26.COV2.S (10^8vp)	SARS-CoV-2 (Omicron-BA.5)	4474	4 d.p.i	Peribronchiolitis, mild interstitial pneumonia, arterial endothelial leukocytic margination	3	No
			4475		Severe interstitial pneumonia, bronchiolitis, peribronchiolitis, perivasculitis, arterial endothelial leukocytic margination, peribronchitis	4	No
			4476		Peribronchiolitis, interstitial pneumonia, arterial endothelial leukocytic margination, bronchiolitis, perivasculitis	3	Yes
			4477		Peribronchitis, mild perivasculitis	2	No
Ad26.COV2.S (10^8vp)	PBS	SARS-CoV-2 (Omicron-BA.5)	4489	4 d.p.i	Peribronchiolitis, interstitial pneumonia, arterial endothelial leukocytic margination, perivasculitis, peribronchitis	3	No
			4490		Multifocal peribronchitis, foci of mild peribronchiolitis, interstitial pneumonia, perivasculitis, arterial endothelial leukocytic margination	3	Yes
			4491		Focal peribronchitis, otherwise no pathologic lesion	1	No
			4492		Focal peribronchitis, mild perivasculitis	2	No
Ad26.COV2.S (10^8vp)	mRNA-1273 (0.5μg)	SARS-CoV-2 (Omicron-BA.5)	4501	4 d.p.i	Peribronchiolitis, interstitial pneumonia, arterial endothelial leukocytic margination, perivasculitis, peribronchitis	3	No
			4502		Peribronchiolitis, interstitial pneumonia, arterial endothelial leukocytic margination, perivasculitis, peribronchitis	3	No
			4503		Focal peribronchitis, otherwise no pathologic lesion	1	No
			4504		Focal perivasculitis with arterial endothelial leukocytic margination, focal peribronchitis	2	Yes
Ad26.COV2.S (10^8vp)	NVX-CoV2373 (1μg rS/15ug Matrix-M)	SARS-CoV-2 (Omicron-BA.5)	4511	4 d.p.i	Perivasculitis, peribronchiolitis, peribronchitis	2	No
			4512		Peribronchitis, focal perivasculitis	2	Yes
			4514		Peribronchitis, interstitial pneumonia, arterial endothelial leukocytic margination, peribronchiolitis	3	No
			4515		Pulmonary edema, interstitial pneumonia, arterial endothelial leukocytic margination, perivasculitis, bronchiolitis, peribronchiolitis	3	No
Ad26.COV2.S (10^8vp)	Ad26.COV2.S (10^8vp)	SARS-CoV-2 (Omicron-BA.5)	4523	4 d.p.i	Perivasculitis, peribronchiolitis, peribronchitis	2	No
			4526		Peribronchitis, arterial endothelial leukocytic margination, peribronchiolitis	2	No
			4527		Peribronchiolitis, multifocal	2	No
			4528		Interstitial pneumonia, peribronchiolitis, perivasculitis, arterial endothelial leukocytic margination	3	Yes
Bnt162b2 (5μg)	PBS	SARS-CoV-2 (Omicron-BA.5)	4566	4 d.p.i	Peribronchiolitis, interstitial pneumonia, arterial endothelial leukocytic margination, perivasculitis, bronchiolitis, peribronchitis	3	No
			4567		Interstitial pneumonia, peribronchiolitis, arterial endothelial leukocytic margination, bronchiolitis, peribronchitis, perivasculitis	3	Yes
			4568		Interstitial pneumonia, peribronchiolitis, arterial endothelial leukocytic margination, bronchiolitis, peribronchitis, perivasculitis	3	No
			4571		Interstitial pneumonia, peribronchiolitis, perivasculitis, bronchiolitis, perivasculitis, arterial endothelial leukocytic margination	3	No
Bnt162b2 (5μg)	mRNA-1273 (0.5μg)	SARS-CoV-2 (Omicron-BA.5)	4579	4 d.p.i	Interstitial pneumonia, peribronchitis, perivasculitis, bronchiolitis, vasculitis, peribronchiolitis, arterial endothelial leukocytic margination	3	No
			4580		No pathologic diagnosis	0	No
			4581		Few small foci of peribronchiolar, peribronchiolar, and perivascular mononuclear cells	2	No
			4582		Few small numbers of foci of perivascular mononuclear cells, otherwise no pathologic diagnosis	1	Yes
Bnt162b2 (5μg)	NVX-CoV2373 (1μg rS/15ug Matrix-M)	SARS-CoV-2 (Omicron-BA.5)	4591	4 d.p.i	Few small foci of peribronchiolar, peribronchiolar, and perivascular mononuclear cells	1	Yes
			4595		Interstitial pneumonia, peribronchiolitis, perivasculitis, peribronchitis	2	No
			4593		Bronchiolitis, peribronchiolitis, peribronchitis, perivasculitis, interstitial pneumonia, hemorrhage, arterial endothelial leukocytic margination	3	No
			4594		Interstitial pneumonia, perivasculitis, peribronchiolitis, peribronchitis	2	No
Bnt162b2 (5μg)	Bnt162b2 (0.5μg)	SARS-CoV-2 (Omicron-BA.5)	4603	4 d.p.i	Interstitial pneumonia, peribronchitis, arterial endothelial leukocytic margination, vasculitis, perivasculitis	3	No
			4604		Interstitial pneumonia, perivasculitis, peribronchitis, peribronchiolitis, arterial endothelial leukocytic margination	3	Yes
			4605		Interstitial pneumonia, perivasculitis, peribronchiolitis, arterial endothelial leukocytic margination, bronchiolitis, peribronchitis	3	No
			4607		Interstitial pneumonia, peribronchiolitis, arterial endothelial leukocytic margination, perivasculitis, bronchiolitis	3	No
